# Supplementary material for: Development and Application of a Multiplex PCR Assay for Simultaneous Detection of Tomato Yellow Leaf Curl Virus and Tomato Leaf Curl New Delhi Virus
Source: Viruses. 2025 Feb 27;17(3):322. doi: 10.3390/v17030322 (PMC11945608; doi:10.3390/v17030322)
Supplement: Supplementary file 1 [file viruses-17-00322-s001.zip]

Archive with 1 entries (1 files):
- viruses-3466156-supplementary.pdf
